# Supplementary material for: Mef2 Interacts with the Notch Pathway during Adult Muscle Development in Drosophila melanogaster
Source: PLoS One. 2014 Sep 23;9(9):e108149. doi: 10.1371/journal.pone.0108149 (PMC4172597; doi:10.1371/journal.pone.0108149)
Supplement: Table S1 — Raw data for Dl2.6 activity in S2 cells. (XLS) [file pone.0108149.s006.xls]

## Sheet: Feuil1
Conditions	Luciferase	ONPG
Control	104130	0.499
Control	102670	0.323
Control	76360	0.535
Control	113510	0.32
Control	92250	0.453
Control	33810	0.168
SD	124330	0.454
SD	82390	0.24
SD	118350	0.298
SD	140270	0.407
SD	132010	0.45
SD	130590	0.345
MEF2	590740	0.63
MEF2	667970	0.452
MEF2	323050	0.166
MEF2	786590	0.612
MEF2	816840	0.694
MEF2	1128440	0.768
SDMEF2	1552640	0.257
SDMEF2	1418980	0.484
SDMEF2	1289450	0.282
SDMEF2	1608800	0.332
SDMEF2	1028590	0.276
SDMEF2	1092840	0.448

## Sheet: Feuil2
Conditions	Luciférase	Ecart-type
Rien	238147	80583.8
SD	338469	47579.5
VG	389248	57493.2
MEF2	1.3822e+06	341699
SDVG	462192	82479.2
VGMEF2	2.02663e+06	547933
SDMEF2	4.09294e+06	1.3274e+06
MEF2SDVG	5.05254e+06	953973
Conditions	Luciférase	Ecart-type
Rien	1	0.338379
SD	1.42126	0.19979
VG	1.63449	0.241419
MEF2	5.80397	1.43483
SDVG	1.94078	0.346337
VGMEF2	8.50999	2.30082
SDMEF2	17.1866	5.57386
MEF2SDVG	21.216	4.00582

## Sheet: Feuil3
Conditions	Luciférase	Ecart-type
Rien	238147	80583.8
SD	338469	47579.5
MEF2	1.3822e+06	341699
SDMEF2	4.09294e+06	1.3274e+06
		Ecart-type
Rien	1	0.338379
SD	1.42126	0.19979
MEF2	5.80397	1.43483
SDMEF2	17.1866	5.57386
Rien	1	0.140573
MEF2	5.80397	1.43483
SD	1.42126	0.19979
SDMEF2	17.1866	5.57386
