# Supplementary material for: Mef2 Interacts with the Notch Pathway during Adult Muscle Development in Drosophila melanogaster
Source: PLoS One. 2014 Sep 23;9(9):e108149. doi: 10.1371/journal.pone.0108149 (PMC4172597; doi:10.1371/journal.pone.0108149)
Supplement: Table S2 — Raw data for Dl2.6 activity in Dmd8 cells. (XLSX) [file pone.0108149.s007.xlsx]

## Sheet: Feuil1
Conditions	Luciferase	ONPG
Control	61840	0.468
Control	57770	0.514
Control	65840	0.489
Control	63210	0.733
Control	63280	0.769
Control	64740	0.593
SD	47430	0.295
SD	44770	0.323
SD	42000	0.333
SD	47080	0.33
SD	48580	0.326
SD	47610	0.333
MEF2	1174830	0.627
MEF2	1224690	0.628
MEF2	1323070	0.534
MEF2	1174760	0.505
MEF2	686020	0.277
MEF2	1504210	0.599
MEF2 SD	181230	0.191
MEF2 SD	194580	0.292
MEF2 SD	157180	0.263
MEF2 SD	134390	0.143
MEF2 SD	157280	0.159
MEF2 SD	180080	0.158
