# Supplementary material for: Mef2 Interacts with the Notch Pathway during Adult Muscle Development in Drosophila melanogaster
Source: PLoS One. 2014 Sep 23;9(9):e108149. doi: 10.1371/journal.pone.0108149 (PMC4172597; doi:10.1371/journal.pone.0108149)
Supplement: Table S3 — Q-RT-PCR were performed on cells transfected by an empty pCasPer vector or on cells transfected by pCasPer-hsp70-Mef2 and pCasPer-hsp70-sd vectors. Each point was repeated 3 times (see material and methods; Casper1-3, SDMEF1-3). dCp (Cp RP49 - Cp Dl) was calculated to normalize data according to the RP49 housekeeping gene expression. The mean(1) and the confidence interval(2) were calculated in each condition. ddCp(3) was obtained substracting dCp (SDMEF condition) from dCp (Casper condition). Confidence interval(4) is calculated adding or removing the confidence interval in (2). Increase (5) and the confidence interval (6) are obtained by the formula: Increase = 2ddCp. (Pfaffl, 2001). (XLSX) [file pone.0108149.s008.xlsx]

## Sheet: Feuil1
	Condition	Cp RP49	Cp Dl	dCp (Cp RP49- Cp Dl)		Condition	Cp RP49	Cp Dl	dCp (Cp RP49- Cp Dl)
Experiment 1	Casper 1	15.76	25.29	-9.53		SDMEF1	16.625	25.41	-8.785
	Casper 2	16.13	24.93	-8.8		SDMEF2	17.025	24.525	-7.5
	Casper 3	16.545	25.08	-8.535		SDMEF3	17.195	25.145	-7.95
Mean				-8,955(1)					-8,07833333333333(1)
Confidence Interval (5%)									0,737841046516779(2)
ddCp									0,876666666666667(3)
Confidence Interval (5%)									[0,14 -1,61] (4)
Increase									1,84(5)
Confident interval (5%)									[1,10-3,06](6)
	Condition	Cp RP49	Cp Dl	dCp (Cp RP49- Cp Dl)		Condition	Cp RP49	Cp Dl	dCp (Cp RP49- Cp Dl)
Experiment 2	Casper 1	16.405	28.675	12.27		SDMEF1	16.5	28.69	-12.19
	Casper 2	15.825	29.3	13.475		SDMEF2	17.055	28.585	-11.53
	Casper 3	16.16	29.18	13.02		SDMEF3	16.945	28.345	-11.4
Mean				12,9216666666667(1)					-11,7066666666667(1)
Confidence Interval (5%)									0,479334872874151(2)
ddCp									1,215(3)
Confidence Interval (5%)									[0,735, 1,263](4)
Increase									2,32(5)
Confident interval (5%)									[1,66-3,23](6)
